# Supplementary material for: Physical activity promotion in physical therapy, exercise therapy and other movement-based therapies: a scoping review and content analysis of intervention studies and theoretical works
Source: Int J Behav Nutr Phys Act. 2025 Jun 10;22:72. doi: 10.1186/s12966-025-01772-1 (PMC12153217; doi:10.1186/s12966-025-01772-1)
Supplement: Supplementary file 2 — Supplementary Material 2: Additional file 2 provides an overview of the included studies, including their characteristics. [file 12966_2025_1772_MOESM2_ESM.xlsx]

## Sheet: Metadata&Concept Characterstics
Physical activity promotion in physical therapy, exercise therapy and other movement-based therapies: A scoping review and content analysis of interventional concepts - Additional file 2
METADATA			CONCEPT CHARACTERISTICS
Author, year (AY)	Country (C)	Name of Concept (if no name is provided, the first author´s name will be used instead (e.g. Dean et al.´s concept)) (NC)	Overreaching characteristics (OC)	Brief description of the concept (DC)	Target patient population (TPP)	Target healthcare provider-group (THP)	Setting (SET)	Theoretical underpinning of the concept (TUC)	Objective of the concept (OC)	Training of the interventionists (TI)
Adams et al., 2015	Canada	Group medical visits (GMV)	Intervention Study	Combination of Noffsinger’s ‘group medical visit’ (GMV) strategy with a PA promotion component.	Patients with depression	Psychiatrist & Exercise therapist	Primary care setting	Did not report any theoretical foundations or reference commonly recognized models and theories in the field	Increase PA in patients with chronic depression.	/
Alanko et al., 2022	Finland	Advisory treatment protocol of SEMC.	Intervention Study	The advisory treatment protocol of SEMC consists of a primary evaluation, face-to-face controls with a physician and/or physiotherapist at 3, 6 and 9–12 months, and contacts via phone between hospital visits.	Patients with non-communicable diseases	Physican, Physiotherapists, Nutritional therapists, Psychologist	Sports and Exercise Medicine Clinic (SEMC)	Did not report any theoretical foundations or reference commonly recognized models and theories in the field	Implementation of regular physical activity into daily life and give guidance on other health-promoting habits such as diet, rest and the reduction of substance use.	/
Borg et al., 2017	Sweden	Behavioral medicine intervention	Intervention Study	A behavioural medicine intervention aimed at increasing adherence to the prescribed exercise programme.	Patients with coronary artery disease (CAD)	Physiotherapists	Physiotherapy	Control Theory (CT) as part of Social cognitive theory (SCT)	Evaluate the effects of a behavioral medicine intervention in exercise-based cardiac rehabilitation on exercise adherence, muscle endurance, level of physical activity, physiological parameters, anxiety and depression, health-related quality of life, patient enablement and self-efficacy, compared with usual care.	/
Brauer et al., 2024	Australia	Brauer et al.'s concept	Intervention Study	A small group physiotherapist-led exercise program combined with a self-management approach.	People with Parkinson's disease (PD)	Physiotherapists	University gait laboratory and the gym of hospital or community-based physiotherapy outpatient services	Health Action Process Approach (HAPA)	This project aims to determine if a group program of exercise aimed to increase physical fitness and gait performance incorporated with a self-management approach results in a greater and more sustained improvement in free-living physical activity (steps/day) and secondary outcomes than usual care.	/
Bricca et al., 2022	Denmark	MOBILIZE intervention	Intervention Study	Intervention which includes personalised exercise therapy and self-management support for people with multimorbidity	People with multimorbidity	Physiotherapists	Clinical practice	Medical Research Council Framework	Improve health-related quality of life.	/
Casey et al., 2018	Ireland	Exercise combined with Acceptance and Commitment Therapy (ExACT)	Intervention Study	ExACT is a multidisciplinary pain programme combining exercise and psychological therapy.	Patients with a chronic pain condition	Physiotherapists	Physiotherapy department of the hospital (Pain clinic)	Acceptance and Commitment Therapy (ACT)	Promote psychological flexibility through methods that encourage openness, awareness and engagement. The overall aim is to reduce pain-avoidant behaviors, in the service of living a rich and meaningful life.	Psychologists who have been trained in ACT and are experienced in treating chronic pain. The physiotherapist leading the supervised exercise programmes will have over 7 years of experience treating patients with chronic pain, including the delivery of group exercise programmes to patients with similar conditions to the trial participants.
Cheng, et al., 2022	Australia	Cheng et al.'s concept	Intervention Study	The behaviour change intervention consisted of once weekly sessions for 6 weeks with a physiotherapist to reduce SB through education, guided goals setting and real-time feedback on SB.	People with chronic obstructive pulmonary disease (COPD)	Physiotherapists	Pulmonary rehabilitation	COM-B Model; Behavior Change Wheel (BCW)	Reduce sedentary behavior via three target behaviors: (i) replace sedentary behavior with stepping; (ii) replace sedentary behavior with standing; (iii) break up prolonged bouts of sedentary behavior.	/
Christiansen et al., 2018	USA	Christiansen et al.'s concept	Intervention Study	Pairing of a tracking monitor, goal setting, and feedback from a physical therapist during rehabilitation after TKR could be a low-cost and effective way to increase PA after surgery	Patients after total knee replacement	Physiotherapists	Outpatient physical therapy clinic	Social cognitive theory (SCT)	Increase physical activity after total knee replacement.	/
Christie et al., 2021	USA	Integrative Medicine Fitness Program (IM-FIT)	Intervention Study	A real-world application of a multimodal, reimbursable program to improve lifestyle and promote healthy weight loss in cancer survivors as part of their care.	Cancer survivors	Physiotherapists, Dietitian, Psychologist	Integrative Medicine Center outpatient clinic	Did not report any theoretical foundations or reference commonly recognized models and theories in the field	Increasing physical activity and strength training, improving nutrition, and facilitating stress management and behavior change.	/
Cramp et al., 2020	UK	Promoting engagement in physical activity in early rheumatoid arthritis (PEPA-RA)	Intervention Study	The intervention consisted of five sessions, that is, four group sessions and one individual session facilitated by a physiotherapist over 12 weeks including patient education and support for behaviour change as well as supervised practical exercise.	Adults with rheumatoid arthritis	Physiotherapists	Community hospitals	Determination Theory (SDT); (COM-B) Model	Support long-term PA engagement to optimise maintenance of physical function.	Musculoskeletal physiotherapists from primary care received training to deliver PEPA-RA via two half-day workshops. Training was led by a musculoskeletal physiotherapist with experience of delivering similar interventions (RT) and supported by a Rheumatology Clinical Specialist Physiotherapist (MD), a patient research partner (CS) and experts in the delivery of similar PA health behaviour change …
Daley et al., 2004	UK	Sheffield women’s exercise and well-being project	Intervention Study	Description of a randomized controlled trial that evaluates the effects of exercise therapy upon quality of life in 120 women who have had breast cancer. To facili-tate behaviour change, exercise counselling is also included as an integral component in the exercise therapy intervention.	Female breast cancer survivors	Exercise specialist	Exercise therapy	Transtheoretical Model (TTM)	Investigate the effectiveness of exercise therapy in changing exercise behavior and attitudes in breast cancer survivors by including 3- and 6-month follow-up assessment of outcomes measures.	/
de Vries et al., 2013	Netherlands	Coach2Move	Intervention Study	A focused, problem-oriented coaching intervention (‘Coach2Move’).	(Pre-)frail older adults with mobility problems and/or a physically inactive lifestyle	Physiotherapists	Physiotherapy practices	Own clinical reasoning model (consistent with ICF)	Promoting physical activity in the broad population of older adults suffering from or at risk of mobility problems.	GPTs are trained in the Coach2Move strategy in a basic training of two days. This training focuses on: 1. Clinical reasoning. 2. Using appropriate measurement instruments in the diagnostic phase but also in the evaluation of the intervention and as feedback instrument for the patient and therapist. 3. Shared decision making. 4. SMART focused goals (specific, measurable, acceptable, realistic, tim…
Elsman et al., 2014	Netherlands	Maintenance program for the SLIMMER diabetes prevention intervention	Intervention Study	The maintenance programme was designed to sustain a healthy diet and physical activity pattern by targeting knowledge, attitudes, subjective norms and perceived behavioural control of the SLIMMER participants.	Diabetes prevention intervention for high-risk individuals	Physiotherapists, Dietician	Primary health care	Transtheoretical Model (TTM); Theory of Planned Behaviour (TPB); Self-determination Theory (SDT)	The maintenance program was designed to sustain a healthy diet and physical activity pattern by targeting knowledge, attitudes, subjective norms and perceived behavioral control of the participants.	/
Elven et al., 2015	Sweden	Clinical Reasoning model focused on clients’ Behavior Change with reference to Physiotherapists (CRBC-PT)	Theoretical work	The final model described clinical reasoning focused on clients’ behaviour change as a cognitive, reflective, collaborative and iterative process with multiple interrelated levels that included input from the client and physiother-apist, a functional behavioural analysis of the activity-related target behaviour and the selection of strategies for behaviour change.	Any patient	Physiotherapists	Physiotherapy practice	Own clinical reasoning model (consistent with ICF)	Develop and validate a conceptual model to guide physiotherapists’ clinical reasoning focused on clients’ behavior change.	Empirical, generated through experiences. Evidence-based, generated from research. Cognition Analytical To analyze relationships among factors of importance for the activity-related behaviour in a functional behavioural analysis. Metacognition Regulative To be aware and have knowledge of one’s own thinking. Metacognition operates through reflections on cognitive processes and performances and reg…
Focht et al., 2004	USA (North Carolina)	Group-mediated cognitive behavioral physical activity intervention program (GMCB)	Intervention Study	Development and testing of the efficacy of a new multi-component CRP approach for use in cardiac rehabilitation with older adults. This intervention is based on research on social–cognitive theory and group dynamics and has been successful in stimulating increased adherence to independ-ent physical activity in sedentary, asymptomatic older adults.	Participants who were eligible for inclusion in cardiac rehabilitation	Certified exercise leaders	Cardiac rehabilitation	Social Cognitive Theory (SCT)	Encourage patients to learn lifestyle adaptations and to adhere to the skills that encourage self-regulation of health behavior.	/
Foster et al., 2012	UK	Let’s Get Moving – A physical activity care pathway.	Theoretical work	LGM is a behaviour change intervention that has been designed to provide a systematic approach to identifying and supporting adults, who are not meeting the CMO’s recommendation for physical activity, to become more active, for the purpose of both prevention and management of inactivity-related chronic disease.	Any patient between 16 and 74 years of age who is classified as being less than physically active	Primary care practitioners	Primary care	Did not report any theoretical foundations or reference commonly recognized models and theories in the field	Increase the physical activity levels of adults (16+) not meeting the Chief Medical Officer’s (CMO’s) recommendations for physical activity.	It is important to note that the screening and results feedback phase can be considered to contribute to an abridged version of the intervention and can be delivered by practitioners who have completed module 1 of the LGM training. e.
Geidl et al., 2014	Germany	Behavioral exercise therapy (BET)	Theoretical work	BET is a complex, physical activity-based intervention, based on WHO’s integrative model of human functioning and disability. BET applies and integrates biomedical approaches to optimize a person’s capacity, approaches that build on and strengthen personal resources and develop a person’s performance in the interaction with the environment.	Individuals with chronic diseases	Physiotherapists	Rehabilitation	The integrative model of motivation and volition for the initiation of regular health-enhancing PA; Health Action Process Approach (HAPA); Motivation–Volition (MoVo)-Processmodel	Basic treatment goals of behavioral exercise therapy are – in addition to improved physical functioning – the promotion of a physically active lifestyle. Behavioral exercise therapy, therefore, especially addresses modifiable personal factors that determine the level of physical activity.	/
Groen et al., 2021	Netherlands	“Veerkracht” (“resilience”)	Intervention Study	The physical therapy intervention was highly tailored to the individual patient’s goals, abilities, and preferences and could include functional, strength, aerobic, and relaxation exercises.	Patients with metastatic breast cancer	Physiotherapists	Physical therapy	Did not report any theoretical foundations or reference commonly recognized models and theories in the field	Development of a patient-centered and goal-directed exercise program entitled “Veerkracht” (“resilience”) to improve physical functioning in relation to daily activities, regular physical activity, and/or intentional exercise.	All participating physical therapists had previous training in working with oncology patients via the Onconet network (Appendix 2). This training session included medical background information on MBC, goal setting in the context of MBC, physical testing procedures, and the use of the Physitrack eHealth platform. Additionally, the physical therapists were instructed on study procedures, received …
Hassett et al., 2022	Australia	Brief physical activity counselling by physiotherapists (BEHAVIOUR)	Intervention Study	Delivering a multi-faceted implementation strategy to teams of hospital-based physiotherapists to support them to implement brief physical activ-ity counselling into routine care, which will, in turn, increase physical activity levels of patients receiving physiotherapy.	Patient participants are likely to be affected by common and/or burdensome conditions such as, but not limited to, osteoarthritis, lower limb amputations, chronic pain, stroke, brain injury, cardiac and pulmonary disease.	Physiotherapists	South Western Sydney Local Health District	COM-B Model; Self-Determination Theory (SDT)	Delivering a multi-faceted implementation strategy to teams of hospital-based physiotherapists to support them to implement brief physical activity counselling into routine care.	The intervention will be delivered by tertiary trained physiotherapists employed in the local health district who consent to participate in the study. Physiotherapists in the teams randomised to the immediate group, will receive the multi-faceted implementation strategy to support them to deliver physical activity counselling within routine care. The primary implementa-tion strategies will includ…
Helmink et al., 2010	Netherlands	BeweegKuur programme	Intervention Study	The intervention consists of a 1-year programme for diabetic and prediabetic patients. Patients are referred by their general practitioner (GP) to a lifestyle advisor (LSA), usually the practice nurse or a physiotherapist. Based on specific inclusion criteria and in close collaboration with the patient, an individual exercise programme is designed and supervised by the LSA.	Patients with diabetes	Practice nurse, Physiotherapists	Primary health care	Did not report any theoretical foundations or reference commonly recognized models and theories in the field	Achieve health benefits through increased physical activity and improved dietary behavior for patients with type 2 diabetes or prediabetes. The primary objective is to promote a healthy lifestyle in terms of physical activity and dietary behavior.	All medical specialists involved in the Beweeg-Kuur programme are offered training in motivational interviewing, consisting of four eight-hour sessions, with the final session after one year. The Motivational Interview-ing course incorporates concepts from Self-Determination Theory [38].
Hilberdink et al., 2020	Netherlands	Hilberdink et al.'s concept	Intervention Study	Using the Intervention Mapping method, 10 intervention components for optimizing exercise behavior in people with axSpA were identified and an intervention with behavior change guidance and a training for health professionals is proposed.	Individuals with axial spondyloarthritis (axSpA)	Physiotherapists, Exercise therapists	Outpatient rehabilitation center	I-Change Model	Identify axSpA-specific exercise determinants and connect these with effective intervention components to optimize exercise behavior in people with axSpA.	Environment: Specialized therapists tailor personal exercise programs, provide individual counselling and provide (follow-up) monitoring of exercise, outcomes and coping responses. Educate environmental agents; Monitoring; Feedback. Train therapists on how to tailor and practice exercise and how to provide counselling, monitoring and feedback.
Johannesen et al., 2024	Denmark	Johannesen et al.'s concept	Theoretical work	Two programs were developed based on the First Step concept, a rehabilitation program and a patient education program.	Patients with sleep apnea	Physiotherapists, Occupational therapists	Zealand University hospital at the Department of Occupational and Physiotherapy	Sense of Coherence (SOC) theory	Assess the concepts’ usability in constructing and implementing different interventions (focusing on individualized energy distribution and meaningful engagement in physical activity).	/
Johnson et al., 2020	UK	Individualised physical activity and physiotherapy behavior change intervention tool	Intervention Study	The intervention enabled participants to develop their own phys-ical activity goal(s), which address their specific barriers and enablers to PA, and provision of an individual exercise pre-scription for any musculoskeletal dysfunction(s)	Breast cancer survivors	Physiotherapists	A secondary care breast cancer unit	COM-B Model; Behavior Change Wheel (BCW)	Assess whether it is feasible to deliver an individually tailored physiotherapy and behavior change based physical activity intervention for breast cancer survivors.	/
Jones et al., 2016	Australia	Novel and complex physical therapist intervention (myMoves)	Intervention Study	myMoves—a program designed to help individuals with an acquired brain injury to change their physical activity behavior.	Individuals with an acquired brain injury	Physiotherapists	Physical therapy	PRECEDE-PROCEED model	Increasing physical activity after acquired brain injury.	/
Knittle et al., 2015	Netherlands	Knittle et al.'s concept	Intervention Study	The purpose of this study is to evaluate the effects of targeting both the motivation and action phases of behav-iour change in a 5-week intervention to increase physical activity (PA) among patients with rheumatoid arthritis (RA) not meeting current PA recommendations.	Patients with rheumatoid arthritis (RA)	Physiotherapists, Rheumatology nurse	Leiden University Medical Center	Did not report any theoretical foundations or reference commonly recognized models and theories in the field.	Examining the effects of an intervention which combines motivational interviewing and self-regulation coaching to specifically target autonomous motivation, self-efficacy and PA among sedentary patients with rheumatoid arthritis. By combining motivation and action phase-related components.	/
Labie et al., 2024	Belgium	Best-practice KOA care (BPC)	Intervention Study	BPC consists of education, active self-management physical activity, and exercise and weight management if appropriate.	Patients with knee osteoarthritis (KOA)	Physiotherapists	Physical therapy settings in the areas of Brussels and Leuven	Did not report any theoretical foundations or reference commonly recognized models and theories in the field	Investigating the effectiveness of cognitive behavioral therapy for insomnia (CBTi) combined with best-practice KOA care (BPC) compared to best-practice KOA care and lifestyle education.	All sessions are provided by experienced master-level physical therapists specifically trained in the study interventions. To avoid treatment contamination, therapists are only trained in the intervention for their group and cannot switch groups after training. Control therapists are not allowed to have prior training in CBT.
Laitakari et al., 1998	Finland	Practical model of counseling on health-related physical activity	Theoretical work	The model provides the practitioner the main work steps of counseling to follow and detailed lists of potential factors in each step to be taken into account for effective counseling on health-related physical activity.	-	Health care professionals	Preventive, curative and rehabilitative work	PRECEDE-PROCEED model	Aid practical decision making in the counseling of health-related physical activity.	/
Larkin et al., 2017	Ireland	Community‑based intervention to promote physical activity in rheumatoid arthritis (CIPPA‑RA)	Intervention Study	6 week physical activity intervention (four sessions deliv-ered over a 6-week period by a trained physiotherapist)	People who have RA	Physiotherapists	Community setting	Theory of Planned Behavior (TPB); Behavior Change Wheel (BCW)	Promote physical activity in RA (CIPPA-RA) is to determine if a theory-based intervention delivered in a community setting will promote physical activity behavior in people who are newly diagnosed with RA compared to a control group.	/
Larkin et al., 2024	Ireland	Promoting physical activity in rheumatoid arthritis through a physiotherapist led behavior change‑based intervention (PIPPRA)	Intervention Study	The PIPPRA trial is a theoretically underpinned physio-therapist led BC intervention to promote PA delivered over 4 1:1 sessions by a sessional physiotherapist in person or virtually over an 8 week period.	People With Rheumatoid Arthritis	Physiotherapists	University Hospital Limerick (UHL) in the outpatient rheumatology department and the hospital's Clinical Education and Research Centre (CERC)	Change Wheel (BCW); Medical Research Council framework for complex interventions	The objective of this study was to examine the feasibility of a physiotherapist led, behavior change (BC) theory-informed, intervention to promote PA in people with RA who have low levels of current PA.	The sessional physiotherapist was trained in BC techniques and motivational interviewing by the study’s postdoctoral researcher and co-author (LL). The postdoctoral researcher was a qualifed physiotherapist with a PhD in the area of behaviour change for PA in rheumatology and also co-applicant on the study and lead author on many of the under-pinning studies. The sessional physiotherapists were n…
Lein et al., 2017	UK	Health-Focused Physical Therapy Model (HFPTM)	Theoretical work	Steps, which are critical to de-livering health-focused care by physical therapists: 1. Perform a needs analyses of the clinical population served to deter-mine the incidence and prevalence of unhealthy behaviors that have the greatest impact on the patients’ health that a physical therapist serves and to learn about the life-style behavior(s), establish a consul-tancy/referral network, and gathe…	Patients & Clients	Physiotherapists	Physical Therapist Practice	Theory of Reasoned Action (TRA); Social Cognitive Theory (SCT); Transtheoretical Model (TTM)	Develop and validate a Health-Focused Physical Therapy Model (HFPTM) that could be integrated into and compatible with the Guide to Physical Therapist Practice’s Patient/Client Management Model. Such a model could serve as a framework upon which educators may teach the integration of health promotion into customary clinical care to educate physical therapist students and clinicians.	/
Louie et al., 2022	Australia	Maximising Abilities, Negotiating and Generating Exercise options (MANAGE)	Intervention Study	The intervention group undertook a 12-week group program incorporating behaviour change education, exercise and community integration.	People with multiple sclerosis	Physiotherapists, Exercise physiologist	Outpatient hospital setting	Did not report any theoretical foundations or reference commonly recognized models and theories in the field	Examine the feasibility of a 12-week multiple sclerosis self-management program (MANAGE), involving group-based exercise, education and community integration. Secondarily, the impact of the program on walking, balance, fatigue, quality of life and exercise barriers and benefits was explored.	/
Ma et al., 2019	Canada	ProACTIVE SCI	Intervention Study	Randomized controlled trial (RCT) that tested an HAPA-based PA intervention for people with SCI that was co-developed with nearly 300 physiotherapists (n=265) and clients with SCI (n=31).	People with spinal cord injury (SCI)	Physiotherapists	Health and fitness Professional settings (e.g., physiotherapy clinics, personal training gyms)	Health Action Process Approach (HAPA)	Significant improvements in PA behavior, aerobic fitness and psychosocial predictors of physical activity.	/
Manning et al., 2014	UK	Education, Self-Management, and Upper Extremity Exercise Training in People with Rheumatoid Arthritis [EXTRA] program	Intervention Study	EXTRA program comprising 4 (1-hour) group education, self-management, and global upper extremity exercise training sessions supple-menting the first 2 weeks of a 12-week individualized, functional home exercise regimen in addition to usual care	People with rheumatoid arthritis	Physiotherapists	Rheumatology clinics and physiotherapy departments of 4 public hospitals	Social Cognitive theory (SCT)	To evaluate the effectiveness of a brief supervised education, self-management, and global upper extremity exercise training program, supplementing a home exercise regimen, for people with rheumatoid arthritis.	The physiotherapists conducting the EXTRA program sessions received 2 hours of training by the research team (VLM, LMB) on the aims and content of the program and techniques to facilitate the interactive discussions/ seminars. A therapist manual (available upon request from the corresponding author) was developed to support accurate program delivery.
Moore et al., 2018	USA	A Framework and Resources for Shared Decision Making	Theoretical work	A 3-stage SDM process, synthesized from various sources. The 3 stages are: (1) preparing for collaboration (2) exchanging information about options inclusive of patients’ values and preferences (3) affirming and implementing the decision or plan	Patients	Physiotherapists	Physical Therapy	Theoretical Domains Framework (TDF)	Synthesize general and rehabilitation-specific SDM information; present a model of SDM stages, outcomes, and facilitators relevant to physical therapy; relate how TDF domains help to identify local facilitators and barriers to SDM implementation; and provide resources that physical therapists can access to increase their SDM capabilities.	Organizational support is necessary for clinician training in the generic tools and techniques discussed above, and for applying SDM to specific diseases and problems. Analysis of the environmen-tal context and resources and knowl-edge of the TDF domains might identify key factors, such as funds to hire train-ers or clinician knowledge gaps, neces-sary for effective training strategies. Clinician…
Moore et al., 2020	UK	PARAS	Intervention Study	Stroke survivors will receive a supported self-management physical activity/sedentary behaviour programme incorporating provision of information, goal setting, action planning, barrier identification, coping planning, self-monitoring and feedback on physical activity and sedentary behaviour. The programme will be supported by up to 12 healthcare professionals (HCPs) recruited from the community s…	Stroke survivors	Physiotherapists, Occupational therapists	Community stroke services	Social Cognitive Theory (SCT); Health Belief Model; Self-Regulation Theory	Equip the stroke survivors with the knowledge and skills to enable them to self-manage their physical activity and sedentary behavior in the long-term.	Healthcare professional training (HCP) programme The content of the HCP training programme has been developed in part from our qualitative study. The study identified the following BCTs likely to target the behaviour of the HCPs: problem solving, action planning, monitoring of outcomes of behaviour without feedback, social support (practical), social support (emotional), instruction on how to per…
Morris et al., 2022	UK	We Walk	Intervention Study	We Walk, a theoretically informed, 12-week person-centred dyadic behaviour change intervention to increase physical activity (PA) in community-dwelling people with stroke (PWS) through outdoor walking.	People with stroke (PWS)	Health and exercise professionals	Community rehabilitation stroke services	Behaviour Change Wheel (BCW); Theoretical Domains Framework (TDF); Health Action Process Approach (HAPA).	Increase physical activity by promoting outdoor walking with support from a walking buddy.	/
Motl et al., 2022	USA	Health-Focused Physical Therapy Model (HFPTM)	Theoretical work	A clinical model (Health-Focused Physical Therapy Model) was developed for identifying major steps in the delivery of health promotion focusing on adoption of healthy lifestyle behaviors. One of the primary steps within this model is the design and delivery of behavior change interventions. Such interventions involve coordinated sets of activities that target change in a specific pattern of unhea…	Non-communicable diseases in society	Physiotherapists	Physical Therapist Research and Practice	Theoretical Domains Framework (TDF); Behaviour Change Wheel (BCW); COM-B Model.	We provide a systematic approach based on an experimental medicine perspective for a 4-step process in the design, delivery, and evaluation of behavior change interventions that can be applied to health promotion in physical therapy research and practice.	/
O'Dwyer et al., 2017	Ireland	Increasing Physical Activity in Ankylosing Spondylitis (INPACT-AS)	Intervention Study	Over a 3-month period, the experimental group engaged in individually-tailored, semi-structured consultations aiming to motivate and support individuals in participating in PA.	Adults with ankylosing spondylitis (AS)	Physiotherapists	Rheumatology outpatient clinics	Did not report any theoretical foundations or reference commonly recognized models and theories in the field	Motivate and support individuals to participate in PA, taking into account their needs, ambitions, preferences and available resources.	/
Pollock et al., 2001	USA	Pollock et al.'s concept	Theoretical work	An approach to integrating exercise promotion into psychotherapy treatment is presented. It incorporates a therapist–patient collaborative process involving joint assessment of bio-psychosocial barriers and facilitators for exercise initiation and mainte-nance that are unique to the patient. Based upon the assessment, a collaborative exercise plan is developed and implemented.	Depressed patients	Psychotherapists	Psychotherapy treatment	ECBIS (dimensions: Emotional, Cognitive, Behavioral, Interpersonal, Social systemic)	Integrate exercise promotion into psychotherapy treatment is presented.	It is particularly important for the therapist to have a understanding of the barriers that potentially may prevent successful exercising.
Quinn et al., 2016	UK	ENGAGE-HD	Intervention Study	A 14-week complex physical activity intervention for people with Huntington disease.	People with Huntington disease	Physiotherapists, Occupational therapists, Research nurses, Exercise trainers	Physical therapy	Self Determination Theory (SDT)	Develop self-determined physical activity behaviors through intentionally promoting feelings of autonomy, competence, and relatedness.	The coaches delivering the ENGAGE-HD interventions were either (a) health care professionals (eg, physical ther-apists, occupational therapists, or nurses) with experience of delivering exercise-related activities or with specific ex-perience with HD; or (b) exercise professionals. All staff had to meet specific health competencies, namely Skills for Life Competencies, developed by the National H…
Reid et al.,2012	Canada	Motivational counselling (MC) intervention	Intervention Study	The MC intervention, designed from an ecological perspective, included one face-to-face contact and eight telephone contacts with a trained physiotherapist over a 52-week period.	Patients with coronary artery disease	Physiotherapists	Cardiac rehabilitation	Ecological perspective (individual, social-environmental and physical-environmental factors)	Reporting of findings of a randomized controlled trial comparing long-term physical activity levels between a theoretically guided motivational counselling intervention group and a usual care control group. The behavioral objective was to have the patient engage in 330 minutes of physical activity at a moderate or vigorous intensity 5 or more days per week.	Physiotherapists providing the intervention received 2 days of training and had regular case discussions to maintain skills over time. They used scripts/checklists to ensure intervention fidelity.
Rethorn et al., 2021	USA	From expert to coach	Theoretical work	Health coaching to support behavior change within physical therapist practice.		Physiotherapists	Physiotherapy	Transtheoretical model (TTM); Self Determination Theory (SDT)	1) Describe a health coaching approach to facilitating behavior change; 2) Discuss behavior change theories and models underpinning health coaching; and 3) Provide suggestions for how PTs can integrate health coaching in clinical practice.	PTs should be compe-tent in behavior change counseling approaches including theories of behavior change and commu-nication strategies such as motivational interviewing. While pursuing health coaching certification is an option for PTs to gain competence, a health coaching approach can be learned and integrated into physical therapist practice.
Richmond et al., 2018	UK	PROSPER (PRevention Of Shoulder ProblEms Trial)	Intervention Study	The PROSPER intervention incorporates three main components: shoulder-specific exercises targeting range of movement and strength; general physical activity; and behavioural strategies to encourage adherence and support exercise behaviour. The final PROSPER intervention is fully manualised with clear, documented pathways for clinical assessment, exercise prescription, use of behavioural strategie…	Musculoskeletal shoulder problems are common after breast cancer treatment	Physiotherapists	UK clinical centres	Did not report any theoretical foundations or reference commonly recognized models and theories in the field	Improve shoulder function through an early, progressive, home-based exercise programme with integrated behavioral support strategies.	Trained NHS physiotherapists working in any hospital setting can deliver the intervention. To standardise prescription and delivery, two physio-therapists from each site will be invited to attend a PROSPER intervention training session covering inter-vention theory and practice (mean duration 4.5 h). Each physiotherapist will be provided with a comprehensive reference manual detailing the theoret…
Ryan et al., 2017	UK	iStep-MS	Intervention Study	The intervention consists of four physical activity consultations with a physiotherapist supported by a handbook and pedometer.	People with MS	Physiotherapists	Berkshire MS Therapy Centre	Did not report any theoretical foundations or reference commonly recognized models and theories in the field	Investigate the feasibility of delivering a behavior change intervention to increase physical activity and reduce sedentary behavior as part of routine physiotherapy care.	The physiotherapists will be trained by a cognitive-behavioural trainer in the use of the handbook as guided self-help and will be provided with information regarding the behaviour change techniques included in each session. This training will comprise of four half days of training; two delivered prior to the intervention and two delivered during the intervention. Training will be expe-riential i…
Salmon et al., 2019	UK	Salmon et al's concept	Intervention Study	The resulting group-based intervention consists of seven sessions delivered by a physiotherapist over 12 weeks. Each session includes an education and discussion session followed by supervised PA chosen by the participant. The intervention is designed to support modification and maintenance of PA as a means of managing fatigue.	Adults with RA who experience fatigue	Physiotherapists	Community and hospital settings	Behaviour Change Wheel (BCW); Theoretical Domains Framework (TDF); COM-B Model; Self Determination Theory (SDT)	Enable RA patients to develop their capability to self-manage fatigue through modifying PA, identify physical and social opportunities to support physical activity modification, and enhance motivation to modify physical activity within the context of their fatigue.	The intervention was designed to be delivered by a therapist with knowledge of RA fatigue, PA and behaviour change.
Saxton et al., 2013	UK	Pragmatic exercise intervention for people with multiple sclerosis (ExIMS Trial)	Intervention Study	A 12-week tapered programme of supervised exercise, incorporating cognitive-behavioural techniques to facilitate sustained behaviour change.	People with multiple sclerosis (MS)	Physiotherapists, Exercise physiologist	Hospital	Transtheoretical model (TTM)	Investigate the effects of the pragmatic exercise intervention on physical activity behavior and important health outcomes up to 9 months of follow-up, as well as cost-effectiveness of the intervention in relation to standard care.	/
Stevens et al., 2018	Netherlands	Patient-specific method for physiotherapy goal setting (PSG): a user-centered design	Theoretical work	The user-centered approach resulted in a goal-setting method that is fully integrated in the physiotherapy process. The new goal-setting method contributes to a more structured approach to goal setting and enables patient participation and goal-oriented physiotherapy.	Patients with chronic disorders	Physiotherapists	Physiotherapy	Did not report any theoretical foundations or reference commonly recognized models and theories in the field	With the PSG, patients can be actively involved in identifying, prioritizing and rating their performance of the most important activities they are having problems with due to their disorder.	/
Sudeck et al., 2011	Germany	Volitional Interventions within Cardiac Exercise Therapy (VIN-CET)	Intervention Study	The contents and methods of the VIN-CET program were divided into six modules. They included behavior change techniques which were not a systematic part of usual rehabilitation programs . Moreover, the consequences of exercise behavior were discussed and instructions on how to implement the behavior at home (e.g. with regard to outpatient cardiac exercise groups) were given. In addition, the tech…	Individuals with cardiovascular diseases	Exercise therapists	Cardiac rehabilitation	Rubicon theory of action phase; Social Cognitive Theory (SCT)	Promote physical activity and improve health-related quality of life in cardiac rehabilitation.	All sessions were conducted by exercise therapists who had attended a 2-day seminar about the VIN-CET concept
Tatta et al., 2022	USA	Mindfulness and acceptance–based interventions (MABIs) Acceptance and Commitment Therapy (ACT)	Theoretical work	ACT is a form of CBT that includes cultivation of 6 positive psychological processes and focuses on behavior change rather than symptom reduction, although it is often an outcome. This process-based intervention uses acceptance and mindfulness strategies, together with commitment and behavior change strategies, to increase psychological flexibility. The focus of the intervention is values-based l…	People with mental illness and stress-related chronic illnesses	Physiotherapists	Physical therapist practice	Theory of mindfulness	Allowing all experiences, even the distressing ones, as part of the human experience. This teaches the patient to tolerate discomfort and uncertainty as simply another transient mental state.	ACT and MBSR require the physical therapist to adopt a new way of thinking, a new terminology, and a new approach to stress management and health behavior change. Physical therapists must be armed with evidence-based tools and methods to address stress reactivity and main-tain behavior change.
Teuwen et al., 2024	Netherlands	The Longstanding-EXercise Therapy in people with RA (L-EXTRA)	Intervention Study	Intervention based on individualised goal-setting, active exercises, education and self-management regarding physical activity).	People With Rheumatoid Arthritis and severe functional limitations	Physiotherapists	Primary care physical therapy practice in the neighbourhood/place of residence of the patient or at the patient’s home.	International Classification of Functioning, Disability and Health (ICF); Hypothesis Oriented Algorithm for Clinicians.	This study is the first evaluation of a personalised, longstanding, supervised exercise therapy programme in patients with RA with severe disability due to persisting disease activity, joint damage and/or comorbidities.	The training was mandatory and provided via live videoconferencing or via an App. The duration was 2.5 hours. The training consisted of 10 modules, 7 of which concerned the treatment and 3 the procedures related to the study (records of sessions and reimbursement processes). Before the training, participating physical therapists received the written intervention protocol. Attention points of the …
van der Ploeg et al., 2006	Netherlands	Sport stimulation program ‘Rehabilitation & Sports’ (R&S) combined with the daily physical activity promotion program ‘Active after Rehabilitation’ (AaR)	Intervention Study	The first program is a personalized, tailored counselling sport stimulation program called ‘Rehabilitation & Sports’ (R&S). The second personalized tailored counselling program is ‘Active after Rehabilitation’ (AaR) and promotes daily physical activity in general.	Patients with amputation, stroke, neurological disorders, orthopaedic disorders, spinal cord injury, rheumatic related disorders, back disorders or whiplash	Sport counsellor	Rehabilitation centres	Transtheoretical Model (TTM)	Improving sport participation after rehabilitation.	/
van Grootel et al., 2024	Netherlands	Goal-directed movement intervention (GOAL)	Theoretical work	The developed intervention consists of: insight in patients movement behavior (monitoring & feed-back), goal setting (goals & planning) and adjustments to the environment (associations & antecedents).	Hospitalized patients	Health care professionals	Pulmonology and nephrology/gastroenterology wards of the University Medical Centre Utrecht	Intervention mapping approach	To describe the development of a goal-directed movement intervention in two medical wards, including recommendations for implementation and evaluation.	/
van Nimwegen et al., 2010	Netherlands	ParkFit	Intervention Study	We developed the ParkFit Program: a PD-specific and multifaceted behavioral program to promote physical activity. The emphasis is on creating a behavioral change, using a combination of accepted behavioral motivation techniques.	Patients with Parkinson’s disease (PD)	Physiotherapists	Physical therapy	Social Cognitive Theory (SCT); Transtheoretical Model (TTM)	Stimulate patients to increase their physical activity levels.	All participating physical therapists were specifically trained to treat patients in both treatment arms and informed about the aim of the study. Special attention was given to models of behavioral change,to specific strategies of coaching sedentary patients and to the technique of setting realistic, concrete and indivi-dualized goals. Throughout the trial, therapists con-tinuously register the i…
Willett et al., 2021	England	Willett et al.'s (2021) concept	Intervention Study	A theoretically informed physiotherapy intervention was proposed to optimise PA adherence in patients with lower-limb OA. The included BCTs primarily target patients’ perceived beliefs about their capabilities, by developing a PA routine during treatment and facilitating appropriate psychosocial support and access to resources for PA maintenance post discharge.	Patients with lower-limb osteoarthritis	Physiotherapists	Royal Orthopaedic Hospital (ROH)	Theoretical Domains Framework (TDF)	Optimise PA adherence in patients with lower-limb OA.	/
Willett et al., 2023	England	Willett et al.'s (2023) concept	Intervention Study	A physiotherapy intervention of six sessions that aims to optimise their PA levels during phases of behavioural change: adoption, routine formation and maintenance.	Patients with lower-limb osteoarthritis	Physiotherapists	National Health Service physiotherapy outpatient setting	Self Determination Theory (SDT)	Create a more motivationally empowering treatment climate to deliver BCTs that target the determinants of PA adoption and maintenance in patients with lower-limb OA.	The training involves presentations, and interactive exercises to convey why, when and how physiotherapists interact and provide feed-back with patients during their treatment sessions may infuence participants’ levels of controlled and autonomous motivation to engage in PA. Delivery of the BCTs across PA adoption, routine formation and/or main-tenance will be addressed including their theoretica…
Wittink et al., 2024	United Kingdom	Wittink et al.'s (2024) concept	Intervention Study		Stroke survivors	Physiotherapists, Exercise therapists	Primary care settings	Participatory Action Research (PAR) design approach	The goal of this Active Living after Stroke (ACTS) study was to develop a behavior change intervention to improve walking performance in stroke survivors as a form of task-specific aerobic training.	/
Wolf et al., 2021	Germany	ImPuls	Intervention Study	ImPuls integrates recent findings about the optimal modalities of exercise for therapeutic efficacy, such as optimal frequency, intensity, time/duration and type of exercise (FITT criteria) for the targeted disorders and evidence regarding sustainable behavior change by integrating behavior change techniques (BCTs). The components of this intervention are further tailored towards the specific nee…	Patients with major depressive disorders, insomnia, panic disorder, agoraphobia and PTSD	Exercise therapists	Outpatient mental health care system	Did not report any theoretical foundations or reference commonly recognized models and theories in the field	Combining the current evidence on the efficacy of MVAE and sustained exercise behavior change with specific demands of a real-world outpatient health care setting, ImPuls was developed as a manualized group exercise intervention.	All exercise therapists will be trained in ImPuls and will receive a two-day and a one-day training at the University of Tuebingen. In case of missing a part of the training, therapists will be offered an individual training to catch up the missed elements. After the start of the first intervention at each study site, exercise therapists will receive a specific inhouse training within the first t…
