# Supplementary material for: Physical activity promotion in physical therapy, exercise therapy and other movement-based therapies: a scoping review and content analysis of intervention studies and theoretical works
Source: Int J Behav Nutr Phys Act. 2025 Jun 10;22:72. doi: 10.1186/s12966-025-01772-1 (PMC12153217; doi:10.1186/s12966-025-01772-1)
Supplement: Supplementary file 3 — Supplementary Material 3: Additional file 3 provides an overview of the data extracted regarding the core therapeutic processes. [file 12966_2025_1772_MOESM3_ESM.xlsx]

## Sheet: Core therapeutic processes
Physical activity promotion in physical therapy, exercise therapy and other movement-based therapies: A scoping review and content analysis of interventional concepts - Additional file 3
	Adams et al., 2015	Alanko et al., 2022	Borg et al., 2017	Brauer et al., 2024	Bricca et al., 2022	Casey et. al., 2018	Cheng etl., 2022	Christiansen et al., 2018	Christie et al., 2021	Cramp et al., 2020	Daley et al., 2004	deVries et al., 2013	Elsman et al.,2014	Elven et al., 2015	Focht et al., 2004	Foster et al., 2012	Geidl et al., 2014	Groen et al., 2021	Hassett et al., 2022	Helmink et al., 2010	Hilberdink et al., 2019	Johannesen et al., 2024	Johnson et al., 2020	Jones et al., 2016	Knittle et al., 2015	Labie et al., 2024	Laitakari et al., 1998	Larkin et al., 2017	Larkin et al., 2024	Lein et al., 2017	Louie et al., 2022	Ma et al., 2019	Manning et al., 2014	Moore et al., 2018	Moore et al., 2020	Morris et al., 2022	Motl et al., 2022	O'Dwyer et al., 2017	Pollock et al., 2001	Quinn et al., 2016	Reid et al., 2012	Rethorn et al., 2021	Richmond et al., 2018	Ryan et al., 2017	Salmon et al., 2019	Saxton et al., 2013	Stevens et al., 2017	Sudeck et al., 2011	Tatta et al., 2022
ASSESSMENT (AS)	✓	✓	✓	✓		✓	✓	✓	✓			✓	✓	✓	✓	✓	✓	✓	✓	✓	✓	✓	✓	✓	✓	✓	✓	✓		✓	✓	✓	✓	✓	✓	✓		✓	✓	✓	✓	✓	✓	✓	✓	✓	✓	✓	✓
Assessment Domains	✓	✓	✓	✓		✓	✓	✓	✓			✓		✓	✓	✓	✓	✓	✓	✓	✓	✓	✓	✓	✓	✓	✓			✓	✓	✓	✓	✓	✓	✓			✓	✓	✓	✓	✓	✓	✓	✓	✓	✓	✓
Physical Activity Behaviour (Outcome)	✓	✓	✓	✓		✓	✓	✓	✓			✓			✓	✓	✓		✓			✓			✓	✓	✓					✓	✓		✓	✓			✓	✓	✓		✓	✓	✓	✓
Previous physical activity experiences																																								✓	✓	✓
Other health-related behaviours		✓							✓					✓													✓			✓											✓
Physical capabilities & skills		✓					✓	✓				✓		✓			✓	✓		✓		✓					✓				✓				✓								✓
Psychological capabiliites & skills			✓	✓			✓	✓						✓							✓		✓			✓	✓			✓	✓								✓			✓	✓				✓	✓	✓
Additional psychological factors									✓					✓													✓								✓														✓
Biomedical influencing factors		✓						✓	✓			✓		✓				✓		✓			✓			✓	✓			✓	✓			✓	✓				✓		✓		✓
Social and physical opportunities							✓					✓		✓								✓					✓			✓									✓									✓
Others		✓										✓									✓	✓		✓		✓	✓			✓																	✓
Purpose of Assessment	✓	✓	✓	✓			✓					✓				✓		✓		✓		✓	✓	✓		✓	✓					✓		✓	✓					✓			✓	✓			✓
Evaluation of therapy effectiveness				✓								✓				✓		✓														✓
Instant feedback		✓	✓	✓			✓									✓										✓						✓											✓	✓			✓
Selection of therapy content																				✓			✓	✓
Development of therapy goals	✓	✓		✓			✓											✓				✓					✓							✓	✓					✓							✓
THERAPY GOALS (TG)	✓	✓	✓	✓	✓		✓	✓	✓	✓	✓	✓	✓	✓	✓	✓	✓	✓	✓		✓	✓	✓	✓	✓	✓	✓	✓	✓	✓	✓	✓	✓	✓	✓	✓		✓		✓	✓	✓	✓	✓	✓	✓	✓	✓	✓
Type of goals (temporal)	✓		✓	✓			✓	✓	✓		✓					✓	✓		✓					✓	✓	✓							✓		✓						✓		✓					✓
Long-term goals	✓		✓	✓					✓										✓					✓	✓	✓							✓								✓		✓
Short-term goals	✓		✓	✓	✓		✓	✓			✓					✓	✓		✓					✓	✓	✓							✓		✓								✓					✓
Type of goals (content)	✓	✓					✓	✓								✓											✓					✓			✓						✓		✓
Communication style/technique		✓					✓	✓		✓		✓							✓		✓				✓	✓			✓			✓		✓				✓				✓	✓				✓
Motivational Interviewing		✓								✓		✓							✓		✓				✓				✓					✓				✓				✓
Shared decision making		✓					✓	✓				✓							✓							✓						✓		✓									✓				✓
Goal setting techniques					✓				✓	✓		✓		✓												✓																✓				✓
SMART					✓				✓	✓		✓		✓												✓																✓				✓
CONTENT, METHODS & MEDIA (CMM)	✓	✓	✓	✓	✓	✓	✓	✓	✓	✓	✓	✓	✓	✓	✓	✓	✓	✓	✓	✓	✓	✓	✓	✓	✓	✓	✓	✓	✓	✓	✓	✓	✓	✓	✓	✓		✓	✓	✓	✓	✓	✓	✓	✓	✓	✓	✓	✓
Behaviour Change Techniques (BCTs)	✓	✓	✓	✓	✓	✓	✓	✓	✓	✓	✓	✓	✓	✓	✓	✓	✓	✓	✓	✓	✓	✓	✓	✓	✓	✓	✓	✓	✓	✓	✓	✓	✓	✓	✓	✓		✓	✓	✓	✓	✓	✓	✓	✓	✓	✓	✓	✓
Physical activity component	✓	✓	✓	✓	✓	✓		✓	✓	✓	✓	✓			✓	✓		✓		✓		✓	✓			✓			✓		✓		✓						✓		✓		✓			✓		✓
Endurance	✓		✓	✓	✓	✓		✓	✓	✓	✓	✓			✓	✓		✓		✓		✓									✓		✓						✓		✓		✓			✓		✓
Strength	✓	✓	✓	✓	✓	✓			✓	✓	✓	✓			✓	✓		✓		✓		✓	✓			✓					✓		✓						✓				✓			✓		✓
Flexibility	✓					✓			✓						✓											✓					✓												✓			✓
Relaxation									✓							✓		✓
Others		✓		✓	✓	✓			✓		✓	✓	✓	✓	✓		✓				✓			✓
THERAPY EXECUTION (TE)	✓	✓	✓	✓	✓	✓	✓	✓	✓	✓	✓	✓			✓		✓	✓	✓	✓		✓	✓	✓	✓	✓	✓	✓	✓		✓	✓	✓	✓	✓	✓		✓		✓	✓	✓	✓	✓	✓	✓		✓	✓
DIDACTIC-METHODOLOGICAL PRINCIPLES (DMP)	✓	✓	✓	✓	✓	✓	✓	✓	✓	✓	✓	✓	✓	✓	✓	✓	✓	✓	✓	✓	✓	✓	✓	✓	✓	✓	✓	✓	✓	✓	✓	✓	✓	✓	✓	✓		✓	✓	✓	✓	✓	✓	✓	✓	✓	✓	✓
Active participation in shaping the therapy process by patients		✓	✓		✓		✓	✓		✓	✓	✓	✓	✓	✓	✓			✓	✓	✓				✓	✓	✓	✓	✓	✓	✓	✓		✓	✓	✓			✓	✓	✓		✓	✓	✓	✓	✓	✓
Patients' self-responsibility and independence	✓			✓	✓					✓					✓																✓			✓	✓					✓		✓	✓		✓	✓
Facilitating positive movement experiences, enjoyment of physical activity						✓														✓					✓
Tailoring and Individualization		✓	✓		✓	✓		✓	✓	✓	✓	✓	✓	✓	✓	✓	✓	✓			✓	✓	✓	✓		✓	✓	✓	✓	✓	✓	✓	✓	✓	✓			✓	✓	✓	✓	✓	✓	✓	✓	✓	✓	✓
Consideration of interaction & language / Collaborative communication													✓	✓		✓			✓		✓			✓	✓	✓	✓		✓		✓			✓				✓	✓	✓		✓	✓		✓		✓
Utilizing group settings	✓			✓		✓			✓	✓			✓		✓					✓													✓												✓
[truncated: 9 more columns]
