# Supplementary material for: Physical activity promotion in physical therapy, exercise therapy and other movement-based therapies: a scoping review and content analysis of intervention studies and theoretical works
Source: Int J Behav Nutr Phys Act. 2025 Jun 10;22:72. doi: 10.1186/s12966-025-01772-1 (PMC12153217; doi:10.1186/s12966-025-01772-1)
Supplement: Supplementary file 4 — Supplementary Material 4: Additional file 4 provides an overview of the data extracted regarding the behavior change techniques. [file 12966_2025_1772_MOESM4_ESM.xlsx]

## Sheet: BCTs
Physical activity promotion in physical therapy, exercise therapy and other movement-based therapies: A scoping review and content analysis of interventional concepts - Additional file 4
	Adams et al., 2015	Alanko et al., 2022	Borg et al., 2017	Brauer et al.,2024	Bricca et al., 2022	Casey et al.,2018	Cheng et al., 2022	Christiansen et al., 2018	Christie et al., 2021	Cramp et al., 2020	Daley et al., 2004	deVries et al., 2013	Elsman et al., 2014	Elven et al., 2015	Focht et al., 2004	Foster et al., 2012	Geidl et al., 2014	Groen et al., 2021	Hassett et al., 2022	Helmink et al.,2010	Hilberdink et al., 2019	Johannesen et al., 2024	Johnson et al., 2020	Jones et al., 2016	Knittle et al., 2015	Labie et al., 2024	Laitakari et al., 1998	Larkin et al., 2017	Larkin et al., 2024	Lein et al., 2017	Louie et al., 2022	Ma et al., 2019	Manning et al., 2014	Moore et al., 2018	Moore et al., 2020	Morris et al., 2022	Motl et al., 2022	O'Dwyer et al., 2017	Pollock et al., 2001	Quinn et al., 2016	Reid et al., 2012	Rethorn et al., 2021	Richmond et al., 2018	Ryan et al., 2017	Salmon et al., 2019	Saxton et al., 2013	Stevens et al., 2017	Sudeck et al., 2011	Tatta et al., 2022
Goals and planning	✓	✓	✓	✓	✓	✓	✓	✓	✓	✓	✓	✓	✓	✓	✓	✓	✓	✓	✓	✓	✓	✓	✓	✓	✓	✓	✓	✓	✓	✓	✓	✓	✓	✓	✓	✓		✓	✓	✓	✓	✓	✓	✓	✓	✓	✓	✓	✓
Goal setting (behavior)	✓	✓	✓	✓	✓	✓	✓	✓	✓	✓	✓	✓	✓	✓	✓	✓	✓	✓	✓		✓	✓	✓	✓	✓	✓	✓	✓	✓	✓	✓	✓	✓	✓	✓	✓		✓		✓	✓	✓	✓	✓	✓	✓	✓	✓	✓
Problem solving	✓	✓	✓	✓	✓	✓	✓		✓	✓	✓	✓	✓	✓	✓	✓	✓	✓	✓	✓	✓		✓	✓	✓		✓	✓	✓	✓	✓	✓	✓	✓	✓	✓		✓	✓	✓	✓	✓	✓	✓	✓	✓		✓
Goal setting (outcome)																							✓		✓							✓			✓	✓
Action planning		✓	✓	✓	✓		✓	✓	✓	✓	✓	✓	✓	✓	✓	✓	✓		✓	✓	✓	✓	✓	✓	✓	✓	✓	✓	✓		✓	✓	✓	✓	✓	✓		✓	✓	✓	✓	✓	✓	✓	✓	✓	✓	✓	✓
Review behavior goal(s)	✓	✓	✓	✓	✓		✓	✓		✓	✓			✓		✓	✓		✓	✓	✓				✓	✓	✓	✓	✓	✓	✓	✓	✓		✓	✓		✓		✓		✓		✓	✓	✓	✓
Discrepancy between current behavior and goal																	✓															✓						✓
Review outcome goal(s)																									✓										✓	✓		✓
Behavioral contract												✓					✓															✓
Commitment						✓							✓				✓				✓											✓									✓	✓
Feedback and monitoring	✓	✓	✓	✓	✓		✓	✓	✓	✓	✓	✓	✓	✓	✓	✓	✓	✓	✓	✓	✓	✓	✓				✓	✓	✓		✓	✓	✓		✓	✓		✓		✓	✓		✓	✓	✓	✓	✓	✓
Monitoring of behavior by others without feedback																					✓
Feedback on behavior		✓	✓	✓			✓	✓	✓			✓	✓	✓	✓	✓	✓	✓		✓	✓		✓		✓		✓	✓	✓		✓	✓	✓		✓			✓		✓	✓		✓	✓	✓		✓
Self-monitoring of behavior			✓	✓	✓		✓		✓	✓	✓		✓	✓	✓		✓	✓	✓	✓	✓	✓			✓		✓	✓	✓		✓	✓	✓		✓	✓				✓	✓		✓	✓	✓	✓		✓
Self-monitoring of outcome(s) of behavior	✓				✓			✓							✓		✓		✓				✓									✓			✓	✓					✓			✓
Monitoring of outcome(s) of behavior without feedback																																								✓
Biofeedback				✓							✓				✓		✓															✓
Feedback on outcome(s) of behavior								✓															✓									✓
Social Support		✓			✓	✓			✓	✓	✓	✓	✓	✓	✓	✓	✓		✓	✓	✓		✓		✓	✓	✓			✓	✓	✓		✓	✓	✓		✓		✓	✓	✓	✓		✓	✓		✓
Social support(unspecified)		✓			✓	✓			✓	✓	✓		✓	✓	✓	✓			✓	✓	✓				✓	✓	✓			✓	✓	✓			✓	✓		✓			✓	✓	✓		✓	✓		✓
Social support (practical)											✓						✓		✓				✓									✓						✓								✓		✓
Social support (emotional)		✓			✓				✓	✓	✓	✓		✓		✓			✓	✓	✓		✓		✓							✓		✓				✓		✓		✓
Shaping knowledge	✓		✓	✓	✓	✓		✓	✓		✓	✓	✓	✓	✓		✓	✓	✓	✓	✓	✓	✓	✓	✓		✓	✓	✓	✓	✓	✓	✓		✓			✓	✓	✓	✓		✓	✓	✓	✓		✓
Instruction on how to perform the behavior	✓	✓	✓	✓	✓	✓		✓	✓		✓	✓	✓	✓	✓		✓	✓	✓	✓	✓	✓	✓	✓	✓		✓	✓	✓	✓	✓	✓	✓		✓			✓	✓	✓	✓		✓	✓	✓	✓		✓
Information about Antecedents														✓																					✓
Re-attribution																																						✓
Natural consequences	✓				✓		✓			✓	✓			✓	✓		✓	✓	✓		✓	✓	✓	✓	✓			✓	✓	✓	✓	✓	✓	✓	✓	✓		✓		✓	✓	✓		✓	✓	✓		✓
Information about health consequences	✓				✓		✓			✓	✓			✓	✓		✓	✓	✓		✓	✓	✓	✓	✓			✓	✓	✓	✓	✓	✓	✓	✓	✓		✓		✓	✓	✓		✓	✓	✓		✓
Salience of consequences																								✓	✓			✓	✓						✓					✓	✓
Information about social and environmental consequences																																✓			✓
Monitoring of emotional consequences																																			✓			✓
Anticipated regret																																						✓
Information about emotional consequences					✓													✓														✓			✓			✓
Comparison of behaviour	✓	✓	✓		✓	✓			✓				✓	✓	✓		✓	✓		✓	✓		✓	✓	✓			✓	✓		✓	✓	✓		✓	✓		✓	✓	✓			✓		✓	✓		✓
Demonstration of the behavior	✓	✓	✓		✓	✓			✓						✓			✓		✓	✓		✓					✓	✓		✓	✓	✓		✓								✓		✓	✓		✓
Social comparison													✓	✓			✓							✓	✓			✓	✓				✓			✓		✓	✓	✓
Information about others' approval
Associations											✓		✓	✓	✓								✓		✓							✓												✓		✓
Prompts/cues											✓		✓		✓								✓		✓							✓												✓		✓
Exposure														✓
Repetition and substitution	✓	✓	✓		✓	✓		✓	✓	✓				✓	✓		✓	✓	✓	✓	✓	✓	✓	✓	✓	✓	✓	✓	✓		✓	✓	✓		✓			✓		✓	✓		✓	✓	✓	✓		✓
Behavioral practice/rehearsal	✓	✓	✓			✓			✓						✓			✓		✓	✓	✓	✓			✓	✓	✓	✓		✓	✓	✓										✓		✓	✓		✓
Behavior substitution																							✓															✓
Habit formation																								✓									✓		✓			✓						✓
Habit reversal																							✓															✓
Generalisation of target behavior	✓		✓			✓		✓	✓	✓					✓		✓	✓	✓			✓				✓							✓					✓		✓	✓		✓			✓
Graded tasks					✓	✓								✓			✓							✓	✓						✓	✓	✓					✓			✓		✓		✓	✓
Comparison of outcomes					✓						✓												✓		✓						✓				✓			✓			✓	✓						✓
Credible source					✓																		✓								✓				✓
Pros and cons											✓						✓								✓						✓							✓			✓	✓						✓
Comparative imagining of future outcomes																																						✓
Reward and threat					✓								✓	✓	✓		✓								✓		✓	✓				✓			✓			✓			✓
Material reward (behavior)																	✓															✓
Non-specific reward													✓												✓		✓
Social reward					✓										✓		✓											✓				✓			✓			✓			✓
Self-reward														✓			✓								✓							✓
Reward (outcome)
Regulation					✓			✓						✓			✓	✓			✓								✓												✓			✓	✓				✓
Pharmacological support																													✓
Reduce negative emotions					✓			✓						✓			✓	✓			✓																				✓			✓	✓				✓
Antecedents	✓				✓	✓		✓			✓	✓		✓	✓			✓		✓			✓								✓	✓	✓					✓					✓					✓
Restructuring the physical environment														✓																		✓
Restructuring the social environment																							✓									✓
Distraction																																✓
Adding objects to the environment																																✓
Body changes	✓	✓	✓		✓	✓			✓		✓	✓		✓	✓			✓		✓											✓	✓	✓					✓					✓			✓		✓
Identity										✓			✓																		✓	✓						✓											✓
Identification of self as role model																																✓
Framing/reframing										✓			✓																		✓	✓																	✓
Incompatible beliefs																																						✓
Valued self-identify													✓
Self-belief					✓					✓				✓		✓	✓	✓	✓				✓		✓							✓						✓			✓					✓
Verbal persuasion about capability					✓					✓				✓		✓		✓	✓				✓									✓						✓			✓
Focus on past success																	✓						✓		✓							✓						✓								✓
Covert learning																																✓
Vicarious consequences																																✓
[truncated: 9 more columns]
